# Supplementary material for: Becoming human in the age of AI: cognitive co-evolutionary processes
Source: Front Psychol. 2026 Jan 14;16:1734048. doi: 10.3389/fpsyg.2025.1734048 (PMC12848798; doi:10.3389/fpsyg.2025.1734048)
Supplement: Supplementary file 1 [file Table_1.xlsx]

## Sheet: Responses
Response_Number	Timestamp	Question	Response	Model	Temperature	Max_Tokens
1	2025-10-09 10:16:42	What do we need to know now, to be able to recognise what people need to understand in a yet unexplored future of AI-human cognitive co-evolution?	# Recognizing Future Cognitive Needs This is a fascinating challenge of "meta-prediction" - understanding understanding itself before we know what needs understanding. Here's what might help us maintain that foresight: ## Foundational Capacities **Pattern recognition across abstraction levels** - How did literacy reshape cognition? How did calculators? Search engines? - The meta-pattern of "what …	claude-sonnet-4-5-20250929	1	1000
2	2025-10-09 10:17:09	What do we need to know now, to be able to recognise what people need to understand in a yet unexplored future of AI-human cognitive co-evolution?	Error: Error code: 500 - {'type': 'error', 'error': {'type': 'api_error', 'message': 'Internal server error'}, 'request_id': None}	claude-sonnet-4-5-20250929	1	1000
3	2025-10-09 10:17:18	What do we need to know now, to be able to recognise what people need to understand in a yet unexplored future of AI-human cognitive co-evolution?	# Recognizing Future Knowledge Needs This is a profound question about epistemic preparation - building knowledge *about knowledge* we don't yet know we'll need. Here are some critical capacities: ## 1. **Pattern Recognition Across Abstraction Layers** We need to understand how cognitive work gets redistributed when AI handles different levels: - When AI does surface reasoning, what deeper thinki…	claude-sonnet-4-5-20250929	1	1000
4	2025-10-09 10:17:41	What do we need to know now, to be able to recognise what people need to understand in a yet unexplored future of AI-human cognitive co-evolution?	# The Meta-Cognitive Challenge Your question points to a fascinating recursive problem: we need to develop **epistemic foresight** - the capacity to anticipate *what kinds of understanding* will matter, not just what facts we'll need. ## Critical Awareness Areas **1. The Nature of Agency Itself** - Where does decision-making actually occur in hybrid human-AI systems? - When does "assisted thinkin…	claude-sonnet-4-5-20250929	1	1000
5	2025-10-09 10:17:53	What do we need to know now, to be able to recognise what people need to understand in a yet unexplored future of AI-human cognitive co-evolution?	# Recognizing Future Understanding Needs This question cuts to a fascinating meta-level: **understanding what understanding itself will require** as cognition becomes distributed across biological and artificial substrates. ## Core Markers to Track Now **Cognitive Boundary Shifts** - Where do we currently draw the line between "thinking for myself" and "thinking with tools"? This boundary is alre…	claude-sonnet-4-5-20250929	1	1000
6	2025-10-09 10:18:17	What do we need to know now, to be able to recognise what people need to understand in a yet unexplored future of AI-human cognitive co-evolution?	# Foundations for Navigating Cognitive Co-evolution ## 1. **Understand current baseline capacities** We need rigorous mapping of: - What humans uniquely do well *now* (pattern synthesis across domains, ethical intuition, meaning-making) - What AI systems already exceed us at (retrieval, calculation, consistency across vast datasets) - The **gap between competence and understanding** in both—where…	claude-sonnet-4-5-20250929	1	1000
7	2025-10-09 10:18:33	What do we need to know now, to be able to recognise what people need to understand in a yet unexplored future of AI-human cognitive co-evolution?	# Recognizing Future Needs in AI-Human Co-Evolution This question asks us to identify **meta-knowledge** - what we need to understand *now* to spot what will matter *later*. Here are some key capacities: ## 1. **Pattern Recognition Across Transitions** We need to study how humans adapted to previous cognitive extensions: - Writing didn't just record speech; it restructured thought itself - Calcul…	claude-sonnet-4-5-20250929	1	1000
8	2025-10-09 10:18:52	What do we need to know now, to be able to recognise what people need to understand in a yet unexplored future of AI-human cognitive co-evolution?	# Foundations for Navigating AI-Human Co-Evolution Your question anticipates a crucial challenge: preparing to recognize *what matters* when we can't yet see what's coming. Here are some essential orientations: ## 1. **Attention Patterns Over Content** We need to track *how* people allocate cognitive effort when working with AI, not just what they produce. Which tasks do they increasingly delegat…	claude-sonnet-4-5-20250929	1	1000
9	2025-10-09 10:19:14	What do we need to know now, to be able to recognise what people need to understand in a yet unexplored future of AI-human cognitive co-evolution?	# Critical Meta-Skills for the Unknowable Your question hits something profound: we need frameworks for **epistemic readiness** rather than specific predictions. ## What matters now: **1. Pattern recognition about pattern recognition itself** - How do we currently outsource cognition (GPS, calculators, search)? - What cognitive muscles atrophied? Which strengthened? - The literacy parallel: writi…	claude-sonnet-4-5-20250929	1	1000
10	2025-10-09 10:19:26	What do we need to know now, to be able to recognise what people need to understand in a yet unexplored future of AI-human cognitive co-evolution?	# Foundations for Recognizing Future Cognitive Needs ## Current Blind Spots We Must Acknowledge **Our literacy bias**: We're deeply embedded in text-based thinking. Future cognitive partnerships might operate through modalities we barely recognize as "thinking" - ambient pattern recognition, spatial-temporal reasoning, or substrate-independent concept manipulation. Can we even *see* when someone …	claude-sonnet-4-5-20250929	1	1000
